# Supplementary material for: Pranlukast treatment and the use of respiratory support in infants with respiratory syncytial virus infection
Source: PLoS One. 2022 May 27;17(5):e0269043. doi: 10.1371/journal.pone.0269043 (PMC9140240; doi:10.1371/journal.pone.0269043)
Supplement: S1 Dataset — (XLSX) [file pone.0269043.s001.xlsx]

## Sheet: Sheet1
no	sex (0, female; 1, male)	age (months)	gestational age at birth (weeks)	length of the hospital stay (days)	pranlukast	respiratory support	0, HFNC; 1, ventilator; 2, CPAP	sick day	grss on admission	grss on starting respiratory support or at the time of the worst signs	antibiotics	oxygen support	bronchodilator inhalation
1	0	8.63333	37.8571	6	0	0		4	3.056	3.056	1	0	0
2	0	3.83333	38.1429	4	1	0		7	1.373	1.373	0	1	1
3	0	9.66667	39.5714	4	0	0		6	2.234	2.234	0	1	1
4	0	5.76667	38.1429	4	1	0		7	4.037	4.037	0	0	1
5	0	5.86667	37.7143	3	0	0		5	3.279	3.279	1	0	0
6	0	1.33333	39.7143	4	0	0		5	6.305	6.305	0	1	1
7	0	2.13333	40.1429	7	0	0		2	3.867	3.867	0	1	1
8	1	5.3	37.1429	4	0	0		3	0.529	0.529	0	0	1
9	1	6.66667	39.8571	5	1	0		4	1.514	1.805	0	1	1
10	0	5.5	39	5	0	0		6	3.482	3.482	0	1	1
11	0	1	39.5714	7	0	1	1	4	6.098	6.098	1	1	0
12	1	0.7	38.4286	9	0	0		3	3.566	3.888	0	1	1
13	0	9.6	38.2857	3	0	0		5	1.39	1.453	1	0	1
14	0	4.26667	38.7143	7	1	0		2	2.315	2.467	0	1	1
15	0	0.533333	40.1429	5	0	0		2	1.61	3.267	0	1	1
16	1	5.8	38.2857	7	1	0		4	5.641	6.392	1	1	1
17	1	3.1	39	6	1	0		5	4.157	4.157	0	1	1
18	1	1.03333	38.5714	4	0	0		4	2.008	2.008	1	1	1
19	0	9.83333	39.4286	6	0	0		3	3.724	3.724	1	1	1
20	1	9.43333	37.7143	10	1	0		1	3.076	3.076	1	1	1
21	0	3.13333	38.7143	4	1	0		4	5.921	5.921	0	1	1
22	1	9.3	39.4286	3	1	0		7	4.4	4.4	0	0	1
23	1	1.26667	39.5714	6	1	0		3	2.455	2.534	1	0	1
24	1	1.63333	38.1429	6	0	0		6	4.099	4.099	0	1	1
25	0	3.36667	38.1429	6	0	0		3	2.993	3.629	1	1	1
26	0	1.26667	38.7143	4	0	0		2	2.979	2.979	1	0	1
27	0	2.06667	38.8571	6	1	0		3	2.252	2.458	0	0	0
28	1	1.1	37.1429	3	0	0		4	0.3	0.798	0	0	0
29	0	3.26667	39.2857	0	0	0		4	3.208	3.208	0	0	1
30	1	2.9	38.8571	9	0	1	1	5	8.624	7.031	1	1	1
31	1	2.36667	40.8571	4	0	0		3	2.59	2.59	0	0	1
32	1	9.46667	40.4286	5	1	0		5	5.333	5.333	1	0	1
33	1	4.3	38.4286	5	0	0		6	0.991	2.388	0	0	0
34	1	3.3	38	5	0	0		1	1.397	1.61	1	0	1
35	0	9.3	37.4286	6	1	0		3	3.96	4.359	0	1	1
36	0	3.66667	39.4286	6	1	0		4	4.304	4.304	0	1	1
37	1	2.16667	38.2857	4	0	0		4	4.288	4.288	0	0	1
38	0	2.23333	38.5714	3	0	0		4	3.29	4.252	0	0	1
39	1	5	40.2857	8	0	0		5	2.351	2.351	1	0	1
40	1	5.26667	37.5714	4	1	0		3	4.117	4.117	1	1	1
41	1	7.7	40.2857	8	0	0		2	0.789	1.777	1	1	1
42	1	1.83333	37.8571	5	0	1	2	6	4.52	4.52	0	1	1
43	0	0.366667	38.7143	10	0	0		4	0.995	3.568	0	1	0
44	1	5.8	40.5714	4	1	0		6	3.087	3.087	0	1	1
45	1	2.63333	38.5714	3	1	0		4	1.118	1.118	0	0	1
46	1	2.13333	39.5714	7	0	0		3	5.007	6.002	0	1	1
47	1	1.33333	37.7143	6	0	0		2	2.941	2.941	0	1	1
48	0	1.93333	38	5	0	0		1	1.912	1.912	0	0	0
49	0	8.96667	36	4	1	0		4	3.291	3.291	0	1	1
50	1	1.56667	37.2857	4	0	0		9	3.197	4.756	0	1	1
51	1	1.03333	38.2857		0	1	1	3	7.456	7.456	1	1	1
52	0	6.3	38.8571	5	1	0		6	0.365	0.645	0	0	0
53	0	0.366667	39.5714	4	0	0		1	2.327	3.224	0	1	0
54	1	4.63333	38.4286	4	1	0		6	2.915	2.915	0	0	0
55	1	4.16667	37.5714	3	0	0		3	2.218	2.376	0	0	0
56	0	0.9	38.8571	3	0	0		4	2.65	2.65	0	1	1
57	0	1.73333	39	5	1	0		1	1.394	2.368	1	1	1
58	1	6.16667	39.2857	3	1	0		6	1.977	1.977	0	0	1
59	0	6.03333	39	2	0	0		4	4.339	4.339	0	0	1
60	0	1.86667	38.7143	9	1	1	1	6	3.387	4.326	1	1	0
61	1	4.16667	37.7143	4	0	0		5	3.109	3.109	0	1	1
62	1	2.36667	39.7143	5	0	0		4	3.264	3.264	1	1	1
63	1	1.83333	38.1429	4	0	0		5	0.564	1.062	0	0	1
64	0	6.76667	38.4286	6	0	0		6	2.111	2.111	1	0	1
65	1	1.5	38.4286	7	0	0		3	0.509	2.603	0	1	1
66	1	1.8	38.5714	5	1	0		3	1.047	1.047	0	0	1
67	0	8.86667	38.4286	5	1	0		5	2.589	2.589	0	1	1
68	0	1.4	38	7	1	0		3	2.49	2.683	1	1	1
69	1	0.766667	38.4286	7	0	0		4	1.539	2.059	0	0	1
70	0	5.6	41.1429	3	1	0		4	0.812	0.883	0	0	1
71	1	3.4	38.4286	6	1	0		5	3.756	3.756	0	0	1
72	0	0.866667	39.7143	9	0	0		2	2.077	2.077	0	1	1
73	0	4.1	37.2857	8	1	0		5	3.006	3.006	1	0	1
74	0	2.96667	37.2857	5	0	0		6	1.233	1.233	1	0	1
75	1	2.56667	40.7143	6	1	0		3	2.475	2.475	1	0	1
76	0	3.73333	38.8571	5	1	0		2	1.669	1.669	1	0	1
77	0	3.4	39.7143	5	1	0		5	3.163	3.163	1	0	1
78	1	0.633333	38.2857	7	1	0		6	1.63	2.632	1	0	1
79	0	1.46667	37.8571	3	1	0		8	4.147	4.147	0	1	1
80	0	4	37.5714	8	0	0		5	1.773	1.788	0	0	1
81	1	5	37.2857	4	0	0		7	2.208	2.208	0	0	1
82	0	9.63333	38.8571	5	0	0		6	2.683	2.683	1	1	1
83	0	1	38.5714	3	0	0		4	1.439	2.505	0	1	1
84	1	6	40.7143	7	1	0		3	4.232	4.232	1	1	1
85	1	4.83333	40.7143	4	1	0		4	1.686	1.711	0	1	1
86	0	1.43333	38.8571	7	1	0		5	1.349	3.033	0	1	1
87	1	5.8	37.2857	3	0	0		5	2.548	3.86	0	0	1
88	1	3.36667	37.7143	6	1	0		2	1.607	2.32	0	0	1
89	1	8.66667	38.2857	3	1	0		5	1.261	1.261	0	0	0
90	1	0.566667	37.4286	2	0	0		5	2.004	2.004	1	0	0
91	0	8.73333	38.8571	3	1	0		5	1.41	2.492	1	0	1
92	1	1.43333	40.4286	0	1	0		2	1.154	1.154	0	0	0
93	0	1.6	39.8571	0	0	0		2	0	0.342	0	0	0
94	0	3.96667	37.1429	5	0	0		5	2.984	2.984	0	1	1
95	0	1.73333	38.2857	3	0	0		5	2.951	2.951	0	0	0
96	0	3.56667	38	4	0	0		5	4.426	4.426	1	1	0
97	0	2.66667	39.4286	6	0	0		5	3.678	3.684	0	1	1
98	1	5.76667	38.4286	5	1	0		4	2.833	3.923	1	1	1
99	1	9.06667	38.5714	2	0	0		6	2.295	2.506	1	1	0
100	0	7	38.8571	3	1	0		5	2.144	2.144	1	0	1
101	0	1.16667	37.7143	2	0	0		5	4.387	4.387	0	0	1
102	0	0.533333	40.4286	8	0	1	2	5	4.787	4.787	0	1	1
103	0	0.466667	39	6	0	0		4	0.466	1.065	0	1	0
104	1	1.2	38.4286	5	0	0		3	2.529	2.529	1	0	1
105	1	2.6	37.4286	4	1	0		3	4.956	4.956	0	0	1
106	0	4.4	41.1429	7	0	0		6	6.007	6.007	1	1	1
107	0	4.6	39.5714	2	1	0		2	2.9	3.62	0	0	1
108	1	8.6	40.4286	6	0	0		2	2.738	2.966	0	0	1
109	1	3.4	40.1429	4	0	0		7	4.513	4.513	0	1	1
110	0	1.93333	38.1429	4	0	0		3	1.819	2.591	0	0	0
111	1	1.13333	37.5714	6	0	0		4	0.94	2.668	0	1	1
112	0	5.36667	39.2857	7	0	0		8	3.216	3.216	0	1	1
113	0	0.566667	40.2857	5	0	0		5	4.551	4.551	0	1	1
114	1	4.16667	39.5714	7	1	0		5	4.037	4.037	0	1	0
115	0	8.5	37	5	0	0		6	1.536	1.637	1	0	1
116	1	5.7	38.1429	3	1	0		7	4.811	4.811	0	1	0
117	1	3.56667	37.5714	5	0	0		8	4.109	4.109	0	1	1
118	1	9	38.2857	6	1	0		4	3.38	3.38	1	1	1
119	1	1.96667	39.8571	5	0	0		8	3.919	3.919	0	1	1
120	1	4.76667	39.4286	5	0	0		4	3.731	3.731	1	0	1
121	0	9.23333	37	4	1	0		6	4.449	4.449	1	1	1
122	0	9.26667	37	5	1	0		9	4.381	4.381	0	1	1
123	1	1.6	37.7143	2	0	0		5	3.495	3.495	1	0	1
124	1	2.06667	38.2857	4	1	0		5	3.659	3.659	0	1	1
125	1	4.36667	38.1429	4	0	0		5	3.426	3.426	0	0	1
126	0	7.63333	37.7143	5	1	0		9	0.194	0.364	1	0	1
127	1	2.76667	39.8571	6	1	0		5	4.989	4.989	0	1	1
128	1	2.5	37.4286	4	0	0		4	4.25	4.818	1	1	1
129	1	6.86667	38.4286	2	1	0		4	3.174	3.174	0	0	1
130	0	0.666667	40.2857	0	1	0		3	1.412	1.412	0	0	1
131	1	3.8	38.5714	4	1	0		3	0.599	0.635	1	0	1
132	0	2.1	38.8571	3	1	0		3	2.349	2.349	1	0	1
133	1	0.866667	39.7143	3	0	0		1	0.646	0.646	0	0	0
134	0	9.9	38.7143	6	1	0		5	0.709	1.062	1	0	1
135	1	2.83333	37.8571	2	1	0		6	1.046	1.046	1	0	1
136	0	2.06667	37.2857	4	1	0		5	2.683	2.683	0	1	1
137	1	1.53333	38.4286	4	1	1	2	2	3.2	3.2	0	1	1
138	1	9.5	38.4286	4	1	0		5	4.853	4.853	1	0	0
139	1	2.03333	37.2857	3	1	0		6	1.48	1.48	1	0	1
140	1	5	38.4286	6	1	0		5	1.682	1.682	1	0	1
141	1	6.13333	37.5714	4	1	0		6	2.689	2.689	0	1	1
142	1	6.1	38.7143	5	1	0		2	3.095	3.095	0	0	1
143	1	1.8	39.1429	4	0	0		6	2.037	2.037	0	1	1
144	0	1.36667	38.7143	7	0	0		7	2.922	2.922	0	0	1
145	0	1.43333	39.7143	6	0	0		4	2.554	2.554	0	0	1
146	1	3.9	40	4	1	0		5	1.955	1.955	0	0	1
147	0	0.433333	38.7143	8	0	0		3	6.241	6.654	0	1	1
148	0	9.63333	37.8571	4	1	0		7	2.679	2.679	0	0	0
149	0	6.46667	37.8571	4	0	0		4	1.514	1.514	0	0	1
150	1	5.03333	36.2857	3	1	0		3	1.327	1.327	0	1	1
151	1	5.13333	38.1429	4	1	0		3	1.86	1.86	0	0	1
152	0	1.83333	39.8571	5	0	0		2	0	0.231	0	1	0
153	1	0.5	37	8	0	0		2	1.163	1.163	1	1	0
154	0	7.66667	39.1429	4	1	0		5	3.404	3.404	0	0	1
155	0	1.56667	38.8571	5	0	0		5	1.679	4.096	1	1	0
156	1	6.1	40.2857	2	1	0		7	1.972	1.972	1	0	1
157	0	1.96667	38.1429	7	0	0		2	2.517	4.812	1	1	1
158	0	2.43333	38.1429	3	0	0		5	0.319	0.562	0	0	0
159	1	9.8	39.2857	5	1	0		5	3.138	3.138	0	1	1
160	1	2.46667	37.7143	3	1	0		3	1.097	1.336	0	0	0
161	1	1.1	39.1429	9	0	1	2	8	3.582	4.707	0	1	1
162	1	2.3	37.1429	3	0	0		5	2.004	2.004	0	0	0
163	1	4.66667	38.4286	4	1	0		3	3.495	3.495	0	0	1
164	0	2.33333	38.4286	5	0	0		6	3.16	3.16	0	1	0
165	0	5.76667	38.5714	10	1	0		2	1.91	2.162	0	1	1
166	0	1.03333	40.7143	3	0	0		2	0.43	0.587	0	0	1
167	1	8.7	40	2	1	0		4	3.115	3.115	0	0	1
168	0	6.8	36.5714	4	1	0		6	2.115	2.115	1	1	0
169	1	6.36667	39.4286	1	1	0		4	4.43	4.43	1	0	1
170	0	2.06667	40.4286	2	0	0		2	1.31	1.31	0	0	1
171	1	9.73333	41.7143	6	1	0		7	0.147	3.039	1	0	1
172	1	1.43333	40.2857	4	1	0		3	0.441	0.441	0	1	1
173	1	4.9	40.1429	2	0	0		4	3.664	3.664	0	0	0
174	0	3.8	38.4286	3	0	0		5	2.339	2.339	0	0	1
175	0	2.93333	38.4286	0	1	0		3	0	0.369	0	0	1
176	1	0.8	38.4286	3	0	0		6	1.467	1.467	0	0	1
177	1	2.03333	38.7143	0	0	0		4	0	0.677	0	0	0
178	1	0.333333	39.1429	20	0	1	1	1	0.85	5.773	0	1	0
179	0	0.533333	39.7143	6	0	1	0	8	4.594	4.594	0	0	0
180	0	5.2	38.1429	2	1	0		4	2.804	2.804	0	0	0
181	0	1.96667	37.1429	3	1	0		3	2.773	2.773	1	0	1
182	0	4.5	37	5	1	0		6	3.298	3.298	0	1	0
183	1	7.86667	38	1	0	0		5	0	0.383	0	0	1
184	1	1.76667	36.8571	14	0	1	1	6	8.799	8.799	1	1	1
185	0	1.86667	39	4	0	1	0	4	3.174	3.174	1	1	0
186	1	1.66667	40.7143	1	0	0		5	0.882	0.989	1	0	0
187	0	1.76667	39.8571	6	0	0		8	2.228	2.363	0	0	1
188	1	2.26667	39.8571	4	1	0		6	4.136	4.136	1	1	1
189	1	0.3	38.7		0	1	1	5	7.882	7.882	1	0	0
190	1	2.76667	36	4	1	0		3	1.183	1.183	1	0	0
191	0	1.36667	38.4286	2	0	0		5	1.753	1.753	0	0	0
192	1	2.4	38.2857	2	0	0		3	0.547	0.547	0	0	0
193	0	1.73333	39.7143	2	1	0		2	5.124	5.124	0	0	0
194	0	0.566667	40.7143	3	0	0		2	0.591	0.591	1	1	0
195	1	2.36667	40.2857	6	1	0		5	3.822	3.822	0	1	0
196	0	6.53333	38.8571	5	1	0		4	1.14	2.361	0	1	0
197	1	8.7	37.4286	7	0	0		3	4.521	4.521	1	1	0
198	1	7.76667	39.8571	2	1	0		10	3.829	3.829	1	0	0
199	0	3.76667	40.8571	3	1	0		5	2.036	2.036	1	0	1
200	1	2.36667	39.8571	3	0	0		3	4.914	4.914	1	1	0
201	1	4.73333	40.1429	7	1	0		4	3.457	4.662	1	1	1
202	1	3.83333	40.5714	6	1	0		2	2.268	2.268	0	0	1
203	1	0.966667	41.1429	4	0	0		5	1.914	1.914	0	0	0
204	1	1.13333	38.2857	5	0	0		6	3.993	3.993	1	1	1
205	1	0.833333	38.2857	5	0	0		5	0.926	3.689	0	1	0
206	1	4	39.8571	2	0	0		8	4.079	4.079	0	1	1
207	1	0.733333	40.2857	11	0	0		3	6.449	6.449	1	1	1
208	0	2.6	40.5714	2	0	0		4	3.243	3.243	0	0	1
209	1	1.16667	39.8571	2	0	0		1	4.482	4.482	0	0	1
210	0	2.1	39.7143	5	0	0		3	3.595	3.595	0	0	1
211	1	7.53333	39.5714	8	1	0		6	3.591	3.847	0	1	1
212	1	1.13333	39.8571	2	0	0		2	2.038	2.038	0	0	1
213	0	1.43333	38.2857	2	0	0		3	3.499	3.499	1	1	1
214	0	1.66667	40.5714	6	0	0		5	3.023	3.023	1	1	1
215	1	4.4	39	5	0	1	0	7	5.502	5.502	1	1	0
216	0	1.93333	37.5714	2	0	0		5	3.45	3.45	0	1	0
217	0	2.6	38.1429	2	0	0		5	2.28	2.28	0	0	0
218	1	3.76667	39.8571	6	1	0		3	2.694	2.986	0	1	1
219	0	1.03333	37.7143	0	0	0		4	2.538	2.538	0	0	0
220	0	6.1	37.5714		0	1	1	4	5.912	5.912	0	0	0
221	1	8.4	39.5714	3	0	0		4	1.462	1.462	1	0	0
222	0	4.73333	39.1429	0	0	0		3	0	0.325	0	0	0
223	1	6.26667	37.1429	4	0	0		5	1.943	2.084	0	1	0
224	1	3.2	40.2857	8	0	1	0	5	3.776	3.665	0	1	1
225	1	2.2	36.8571	6	0	0		4	3.764	3.764	0	1	0
226	0	8.13333	40	4	1	0		5	4.015	4.015	0	1	0
227	0	1.3	40.4286	5	0	0		5	1.17	2.078	0	1	0
228	1	9.56667	40	3	0	0		6	3.546	3.546	0	1	0
229	0	6.63333	38	10	0	1	0	8	4.3	4.873	0	1	0
230	1	4.53333	38.7143	5	0	0		3	1.4	2.918	0	1	0
231	1	7.7	40	15	1	1	1	4	2.227	5.431	1	1	0
232	0	2.46667	38	4	0	0		3	0.267	1.349	0	0	0
233	1	2.2	37	3	0	0		11	1.88	1.88	0	1	0
234	1	4.73333	39	6	0	1	0	5	3.562	3.562	0	1	0
235	1	1.7	37.1429	4	0	1	0	6	6.197	6.197	0	0	0
236	1	7.23333	41	4	0	0		4	2.231	2.231	0	1	1
237	0	5.1	38	5	0	0		4	2.208	2.83	0	1	0
238	1	2	39.8571	10	0	1	1	4	4.742	5.68	0	1	0
239	1	0.966667	40.2857	7	0	0		3	0.815	1.757	0	1	0
240	1	1.4	38.1429		0	1	1	5	3.075	3.075	1	0	0
241	0	1	38.2857	10	0	1	1	5	6.102	6.102	1	0	0
242	0	3.06667	37	5	0	0		5	4.871	4.871	0	1	0
243	0	1.9	40	2	1	0		3	1.853	1.853	0	0	0
244	1	0.933333	40	3	0	0		4	4.822	4.822	0	0	0
245	0	1.8	40	0	0	0		4	0.647	1.371	0	0	0
246	1	2.03333	37	13	1	1	1	4	3.038	3.654	1	1	0
247	1	2.23333	38	5	0	1	0	7	3.292	3.292	0	1	0
248	0	1.03333	39.8571	7	0	0		8	2.599	2.599	0	1	0
249	0	3.73333	40.2857	8	0	1	0	3	4.845	4.845	1	1	0
250	1	3.06667	38.5714	6	0	0		10	4.228	4.228	0	1	0
251	1	4.06667	37.7143	5	1	0		5	4.511	4.511	1	1	1
252	0	1.5	37.2857	5	0	0		5	4.117	4.117	0	0	1
253	1	4.93333	41	6	1	0		5	4.14	5.994	1	1	1
254	0	3.23333	39	4	0	0		4	2.401	2.401	0	1	1
255	1	0.833333	38.5714	10	0	0		2	3.116	3.414	0	1	1
256	0	1.93333	40	9	0	0		3	1.074	2.796	0	1	1
257	0	1.86667	40.1429	7	0	0		5	5.076	5.076	0	1	1
258	0	8.83333	36	5	0	0		3	4.085	4.085	0	1	1
259	1	2.63333	40	3	0	0		3	0.94	2.153	1	0	1
260	1	7.16667	39	6	0	0		14	4.906	4.906	1	1	1
261	1	7.83333	40	4	0	0		6	2.869	2.869	1	1	1
262	1	0.866667	38.4286	7	0	0		5	0.874	2.22	0	1	1
263	0	0.466667	40	3	0	0		6	1.707	1.707	0	1	1
264	0	1.5	40.4286	5	0	0		5	1.549	1.549	0	1	1
265	1	1.76667	38.4286	4	0	0		7	0.478	0.763	1	0	0
266	1	1.73333	39.4286	3	0	0		1	0.874	0.874	0	0	1
267	0	6.86667	38.5714	5	0	0		6	3.892	3.892	0	1	1
268	0	2.3	39.4286	4	0	0		7	1.547	1.575	0	0	1
269	0	7.86667	39.1429	3	0	0		5	1.423	1.423	0	0	1
270	0	0.7	37.4286	7	0	1	2	5	4.216	4.216	0	0	1
271	1	7.3	40	4	0	0		7	4.553	4.553	1	1	1
272	0	1.33333	37.5714	6	0	1	2	3	6.096	3.005	0	1	1
273	1	1.16667	40	7	0	0		3	0.802	3.594	0	1	1
274	0	8.4	40	2	0	0		6	1.544	1.561	0	1	1
275	1	6.26667	40.5714	3	0	0		8	2.514	2.514	0	0	1
276	0	3.6	37.4286	4	0	0		5	2.779	2.779	0	1	1
277	0	2	40.7143	3	0	0		5	1.655	1.655	0	0	1
278	1	8.03333	40	4	0	0		5	4.167	4.167	0	1	1
279	1	2.4	38	2	0	0		3	0.533	0.768	0	0	0
280	0	1.93333	40	4	0	0		4	1.739	1.739	0	0	1
281	0	5.13333	39	8	1	0		3	3.614	3.614	0	1	1
282	1	4.3	39	5	1	0		6	3.23	3.23	1	1	1
283	1	2.46667	37.2857	4	1	0		3	2.826	2.826	1	1	1
284	1	6.9	40.5714	6	1	0		6	4.814	4.814	1	1	1
285	0	0.766667	39.4286	6	0	0		5	0.922	3.038	0	1	1
286	1	3.03333	38.2857	3	1	0		3	1.53	1.685	0	0	1
287	1	1.06667	37.8571	0	0	0		2	0	1.523	0	0	1
288	1	0.333333	38	10	0	1	2	2	5.585	5.585	1	1	1
289	1	0.4	37.5714	2	0	0		7	0.619	0.754	0	0	1
290	0	1.53333	39.2857	2	0	0		3	0.423	0.431	0	0	1
291	0	3.83333	39.4286	6	1	0		2	3.562	3.991	1	1	1
292	1	3.8	39.2857	4	1	0		6	2.232	2.232	0	1	1
293	1	7.76667	40.8571	5	1	0		3	3.243	4.393	1	1	1
294	1	4.63333	39	4	1	0		6	3.54	3.54	1	1	1
295	1	9.23333	38.5714	2	1	0		6	2.421	2.421	0	0	1
296	0	2.7	39.5714	6	1	0		5	3.224	3.224	1	1	1
297	1	3.96667	40.2857	4	1	0		8	4.512	4.512	1	1	1
298	0	5.7	40.8571	9	0	0		2	0.753	1.265	0	1	1
299	0	3.3	39.1429	11	1	0		4	4.619	5.037	0	1	1
300	1	2.83333	37.8571	7	1	0		5	3.116	3.116	0	1	1
301	0	3.26667	39.1429	7	1	0		4	3.05	3.05	0	0	1
302	0	2.1	40	5	1	0		2	1.654	1.654	1	1	1
303	1	3.23333	38.5714	4	1	0		3	2.719	2.719	1	1	1
304	0	1.1	39.2857	11	0	1	1	4	7.026	7.026	1	1	0
305	0	2.6	40.2857	9	0	1	2	5	2.809	2.43	1	1	1
306	1	0.666667	39.8571	9	1	0		6	0.745	3.011	1	1	1
307	0	1.5	37.7143	7	0	0		4	3.914	3.914	0	1	1
308	1	3.13333	39.7143	4	0	0		7	1.854	2.793	1	1	1
309	0	0.6	40.1429	7	0	1	2	6	2.31	2.31	1	1	1
310	0	2.33333	38.8571	6	0	1	2	8	0.82	3.22	1	1	1
311	1	4.6	39.7143	2	1	0		6	1.113	1.113	0	1	1
312	1	1.56667	40.5714	6	1	0		1	1.867	4.338	0	1	1
313	1	1.23333	40.5714	3	1	0		7	1.665	1.665	0	1	1
314	1	6.96667	38.7143	4	1	0		7	2.248	2.469	1	0	1
315	0	2.8	38	5	0	0		3	0.244	1.62	0	1	1
316	0	5.4	37.7143	5	1	0		4	1.34	1.617	1	1	1
317	1	4.2	41.1429	6	1	0		4	0.567	1.587	0	1	1
318	0	3.56667	39.7143	6	1	0		6	1.249	1.754	1	1	1
319	1	5.7	38.2857	6	1	0		2	1.628	1.628	0	1	1
320	0	6.26667	41	8	1	0		4	2.694	2.694	1	1	1
321	0	3.13333	38.5714	10	1	0		4	3.267	3.267	1	1	1
322	1	8.7	39.5714	3	1	0		4	2.49	2.49	0	1	1
323	1	7.6	38	2	1	0		2	1.449	2.01	0	0	1
324	1	3.8	38.5714	4	1	0		5	2.03	2.03	0	1	1
325	0	2.06667	37	9	1	0		4	2.189	2.659	1	1	1
326	1	2.46667	39.2857	3	1	0		6	2.44	2.44	0	0	1
327	1	8.23333	37	4	1	0		5	2.356	2.356	0	1	1
328	1	3	39.5714	2	1	0		2	2.212	2.212	0	1	1
329	0	6.66667	40.7143	3	1	0		6	1.781	1.781	1	1	1
330	1	0.866667	40.4286	9	1	0		4	1.858	1.858	1	1	1
331	0	1.56667	38.4286	17	0	1	1	3	5.382	5.382	1	1	0
332	0	1.4	37.1429	9	1	0		5	2.613	2.613	0	1	1
333	1	4.53333	39	5	1	0		6	3.629	3.629	1	1	1
334	0	2.26667	39	2	1	0		7	3.727	3.727	1	1	1
335	0	1.3	37.7143	3	1	0		4	0.294	0.429	0	0	1
336	0	5.4	37.5714	16	1	0		4	1.867	2.547	0	1	1
337	1	7.73333	39	6	1	0		5	3.65	4.199	1	1	1
338	1	3.5	37.7143	6	1	0		3	2.397	2.536	0	1	1
339	1	2.6	39	6	1	0		3	3.441	3.441	1	1	1
340	0	1.6	39.7143	3	1	0		5	1.441	1.882	1	0	1
341	1	2.93333	39.8571	4	1	0		7	1.173	1.173	0	0	1
342	0	2.3	39	6	1	0		4	2.348	2.348	0	1	1
343	1	7.16667	40.8571	5	1	0		3	1.752	1.902	0	1	1
344	0	2.43333	37.2857	7	1	0		3	0.299	1.81	0	1	0
345	0	4.73333	40	3	1	0		4	1.403	2.804	0	0	0
346	0	0.5	40.1429	5	1	0		4	2.867	2.867	0	1	1
347	1	4.5	39.7143	6	1	0		11	1.822	2.461	0	1	1
348	1	1.8	39	3	1	0		2	1.33	1.33	0	0	0
349	1	3.36667	39.2857	4	1	0		6	1.696	1.696	0	0	0
350	1	1.2	39	2	1	0		7	0.432	3.283	0	0	1
351	1	3.66667	36	4	1	0		6	2.406	3.867	1	1	1
352	0	8.3	38.2857	5	1	0		3	2.425	2.589	1	1	0
353	0	1.43333	38.1429	7	1	0		3	1.446	2.108	0	1	1
354	1	3.06667	41	4	1	0		5	2.265	2.265	0	1	1
355	1	3.63333	38.7143	3	0	0		4	2.252	2.394	1	1	0
356	1	3.63333	39.2857	3	0	0		2	0.919	3.329	0	1	1
357	0	7.4	39.1429	5	0	0		5	5.178	5.178	1	1	0
358	0	6.03333	39	7	0	0		2	3.218	3.218	1	1	0
359	1	0.6	37	2	0	0		2	0.841	1.532	0	0	0
360	1	4.4	39	5	0	0		3	4.052	4.052	1	1	0
361	0	1.9	39.7143	11	0	0		3	0.412	1.881	0	1	0
362	0	1.03333	39.5714	4	0	0		7	1.544	1.949	0	1	0
363	1	2.5	39.1429	3	0	0		6	3.097	3.097	0	0	0
364	0	2.7	36.5714	3	0	0		10	2.329	2.329	0	1	0
365	0	1.73333	36.4286	3	0	0		4	1.209	1.209	1	1	0
366	0	3.4	38	6	0	0		3	0.605	2.53	1	1	0
367	1	1.33333	39.7143	7	0	0		3	2.033	2.253	1	1	0
368	1	0.833333	39.5714	9	0	0		3	0.763	1.863	1	1	0
369	1	2.2	39.4286	3	0	0		2	0.332	1.483	1	0	0
370	1	1	40	2	0	0		2	1.858	1.858	0	0	0
371	1	6.33333	41	4	0	0		5	1.385	2.889	0	0	0
372	0	1.9	39.7143	4	1	0		4	4.762	4.762	0	1	0
373	1	3.73333	39	10	1	0		2	4.221	4.221	0	1	0
374	0	3.23333	38	8	1	0		4	5.136	5.136	0	1	0
375	0	1.7	39.1429	5	0	0		3	3.85	4.129	0	1	0
376	1	1.9	39.5714	6	0	0		3	1.723	1.723	0	1	0
377	1	3.03333	40	3	1	0		3	3.577	3.577	0	1	1
378	1	4.9	38	3	1	0		3	4.041	4.041	1	0	1
379	0	0.5	38.2857	7	0	0		3	1.121	1.606	0	1	1
380	0	7.5	40.2857	5	0	0		5	6.148	6.148	1	1	1
381	1	3.73333	38.2857	3	1	0		4	4.576	4.576	0	0	1
382	1	8.4	39	2	0	0		10	4.914	4.914	0	0	1
383	1	6.06667	39.1429	5	0	0		4	4.957	4.957	0	1	1
384	1	2.96667	37	3	0	0		6	0.751	0.751	1	0	0
385	0	2.76667	39.8571	2	0	0		5	2.692	2.692	0	1	1
386	0	8.53333	38.7143	5	0	0		5	0.815	1.236	1	1	0
387	0	3.43333	37	4	1	0		5	1.681	2.355	0	0	0
388	1	8.53333	39	3	1	0		6	5.45	5.45	0	1	1
389	1	8.06667	38.8571	7	0	0		1	1.727	1.727	1	1	0
390	0	0.933333	38.7143	3	0	0		4	2.718	2.718	0	0	0
391	0	2.76667	40.5714	5	0	0		4	2.012	2.012	1	0	0
392	0	2.16667	38.5714	2	0	0		8	1.578	3.181	1	1	1
393	0	3.16667	40.4286	2	0	0		6	2.721	2.721	0	0	0
394	0	4.4	36.4286	5	0	0		6	0.655	0.791	0	1	0
395	1	1.2	39	1	0	0		6	0.981	0.981	0	0	0
396	0	2.1	37.5714	4	0	0		4	0.556	2.373	0	0	0
397	0	2.9	39.5714	6	0	0		3	0	0.021	0	1	0
398	0	2.86667	40.2857	5	0	0		4	0.249	1.789	0	0	0
399	0	3.8	39.4286	6	0	0		6	4.325	4.325	0	1	0
400	0	2.36667	40	5	1	0		5	2.301	2.301	0	1	1
401	1	1.26667	38	5	1	0		4	4.306	4.306	0	1	1
402	1	1.83333	40.2857	5	0	0		5	3.534	3.866	1	1	1
403	1	8.7	39	4	1	0		2	1.494	2.043	1	1	1
404	1	2.93333	38.8571	8	1	0		3	3.005	3.005	0	1	1
405	1	1.7	39	4	1	0		5	6.477	6.477	1	1	1
406	1	2.86667	36.7143	7	1	0		5	3.723	4.481	0	1	1
407	1	0.866667	38.4286	14	1	0		5	4.124	4.124	1	1	1
408	0	1.5	40.4286	5	1	0		6	3.321	3.321	1	0	1
409	1	7.43333	38	5	1	0		2	4.779	4.779	1	0	1
410	1	7.1	37	5	1	0		1	2.829	2.829	1	1	1
411	0	0.8	39	4	0	0		3	1.326	2.181	0	0	1
412	0	1.2	38.1429	5	0	0		3	0.66	1.587	1	0	0
413	0	6.56667	39	2	1	0		2	1.374	1.374	0	0	1
414	1	2.5	41	5	0	0		2	3.457	3.457	1	0	1
415	1	3.46667	40	2	1	0		3	1.747	1.747	0	0	1
416	0	4.23333	40	2	1	0		4	2.445	2.445	1	0	0
417	1	8.46667	38	3	1	0		5	1.612	2.091	1	0	1
418	1	10.0333	38	2	1	0		7	1.145	1.145	1	0	1
419	1	1.76667	38.5714	3	0	0		2	1.94	2.008	1	0	1
420	0	1.7	40	4	0	0		6	3.007	3.007	1	0	1
421	1	9.86667	40	5	1	0		4	1.423	1.423	1	0	1
422	1	1.9	41	2	0	0		4	0.625	1.422	1	0	0
423	1	7.56667	41.2857	1	0	0		2	3.013	4.246	0	0	1
424	0	2.86667	37.5714	1	0	0		7	2.728	2.728	0	0	1
425	1	6.56667	39	5	1	0		4	4.723	4.723	0	1	1
426	1	1.93333	39.5714	7	0	1	2	4	3.252	5.093	0	1	0
427	0	1.4	37.2857	10	0	1	2	2	2.798	3.585	0	1	1
428	1	0.733333	40.7143	8	0	0		4	4.606	4.606	0	1	1
429	0	5.2	40.4286	4	0	0		3	1.922	3.461	0	0	1
430	0	5.93333	39	6	0	0		2	0.725	1.46	0	1	1
431	1	1.3	39	10	0	1	2	3	4.975	4.975	1	1	1
432	0	2.96667	37.7143	4	0	0		4	3.666	3.666	0	1	1
433	1	4.03333	39.1429	1	0	0		6	3.858	3.858	0	0	1
434	1	1.3	39.5714	2	0	0		1	0.934	0.934	0	0	1
435	1	0.633333	40.8571		0	1	1	3	5.399	6.229	0	1	1
436	1	6.16667	39.2857	4	1	0		1	2.342	2.342	0	0	1
437	1	1.5	38.7143	2	0	0		2	4.163	4.163	1	1	1
438	0	9.3	40.2857	2	0	0		5	2.452	2.452	1	0	1
439	0	2.36667	37.5714	3	0	0		4	0.824	1.273	0	0	0
440	0	7.46667	40	3	1	0		4	3.217	3.217	0	1	1
441	0	3.16667	40.4286	5	0	0		1	1.228	1.228	0	1	1
442	1	0.9	37.1429	7	0	0		3	1.237	1.323	1	1	1
443	1	5.53333	39	2	0	0		5	3.443	3.443	1	1	0
444	1	0.666667	41.1429	5	0	1	2	3	5.237	5.237	0	1	1
445	1	3.43333	39	8	0	1	0	3	5.404	4.849	0	1	1
446	1	8.33333	39	4	0	0		7	1.24	1.397	0	0	0
447	1	4.23333	39	2	0	0		4	0.93	0.93	0	0	0
448	1	7.26667	36.2857	2	1	0		3	1.945	1.945	0	0	1
449	0	5.4	40	4	0	0		8	3.842	3.842	0	1	0
450	0	2.56667	39.8571	3	0	0		3	3.562	3.562	0	1	1
451	1	2.7	37	1	0	0		3	3.065	3.486	0	0	0
452	1	1.6	39	5	0	1	2	5	5.202	5.202	0	1	0
453	0	3.2	40.2857	3	0	0		8	5.448	5.448	0	1	0
454	0	1.9	37.7143		0	1	1	3	5.324	5.324	1	1	0
455	0	5.76667	40.1429	2	0	0		3	3.449	3.449	0	0	1
456	1	2.03333	38.2857		0	0		4	0.024	1.066	0	0	0
457	0	6.86667	37	6	0	0		5	2.148	3.646	0	1	0
458	0	2.53333	36.8571	5	0	0		3	2.876	3.571	0	1	0
459	1	7.93333	41	6	0	0		6	4.236	4.631	0	1	0
460	0	0.666667	40.2857	6	0	1	0	6	6.963	6.963	1	1	0
461	1	3.16667	39	5	0	1	0	4	4.345	4.132	0	1	0
462	0	2.66667	37.1429		0	0		3	1.551	1.551	0	0	0
463	1	0.8	38.8571	6	0	1	2	4	3.445	3.445	0	1	0
464	0	5.43333	40	1	0	0		5	1.995	1.995	0	0	0
465	1	3.26667	38.7143	8	0	1	2	3	0.806	5.678	1	1	0
466	0	9.36667	39	5	0	0		3	2.614	2.614	1	1	0
467	0	3.73333	40	5	0	1	0	4	3.057	3.904	0	1	0
468	1	1.2	39.8571	2	1	0		9	2.578	2.578	0	0	0
469	0	2.6	38	5	0	0		4	3.413	3.999	0	1	0
470	0	1.93333	39	4	1	0		5	2.307	3.847	0	1	0
471	0	1.33333	37.1429	6	1	0		3	3.415	3.471	0	1	0
472	0	1.33333	37.1429	7	1	0		3	0.564	3.585	0	1	0
473	0	1.96667	38	4	0	0		3	3.758	3.758	0	1	0
474	1	2.3	38.4286	5	1	0		3	0.938	3.293	1	1	0
475	0	2.23333	37.4286	9	0	1	2	5	6.17	6.17	0	1	0
476	1	1.1	40.5714	4	0	1	0	5	5.748	5.748	0	1	0
477	0	1.23333	39	5	0	1	0	2	2.79	2.79	0	1	0
478	1	2.9	39.7143	5	0	1	0	3	0.967	2.111	0	1	0
479	1	1.26667	38.2857	4	0	1	0	7	3.985	3.985	0	1	0
480	1	0.566667	38.8571		0	0		6	0.064	0.512	0	0	0
481	1	0.8	36.8571		1	0		3	0.413	1.652	0	0	0
482	1	1.36667	39.2857		0	1	2	2	5.784	5.784	0	1	1
483	0	1.46667	40.4286		0	1	0	3	6.514	6.514	0	1	0
484	0	0.533333	37.8571	5	0	0		3	0	3.423	0	1	0
485	1	1.5	38.5714		0	0		3	0.95	1.514	0	0	0
486	0	5.5	38.5714	4	0	0		7	0.538	0.957	0	0	0
487	1	2.73333	36.8571	6	0	0		6	0.154	2.221	0	0	0
488	1	2.73333	36.8571	5	0	1	0	6	2.236	3.895	0	1	1
489	1	0.733333	39.4286	3	0	0		3	2.334	2.334	0	0	0
490	0	1.8	40	4	1	0		4	0.763	1.432	0	0	1
491	0	5.33333	37	4	1	1	0	4	4.229	4.229	0	1	1
492	0	2.2	39.5714	2	0	0		4	0.938	1.066	1	0	0
